# Supplementary material for: RheumQuest: A Gamified Approach to Musculoskeletal Education
Source: MedEdPORTAL. 2026 Mar 25;22:11587. doi: 10.15766/mep_2374-8265.11587 (PMC13013083; doi:10.15766/mep_2374-8265.11587)
Supplement: Supplementary file 1 — RheumQuest Board.pdfRheumQuest Cards.pptxRheumQuest Instructions.docxFacilitator Guide.docxPre- and Posttest with Answer Key.docx [file mep_2374-8265.11587-s001.zip]

Archive with 6 entries (6 files):
- A. RheumQuest Game Board.pdf
- B. RheumQuest Cards.pptx
- C. RheumQuest Instructions.docx
- D. Facilitator Guide.docx
- E. Pre- and Posttest with Answer Key.docx
- _Educational Summary Report_11587.pdf
